# Supplementary material for: Integrated analysis of inflammatory response subtype-related signature to predict clinical outcomes, immune status and drug targets in lower-grade glioma
Source: Front Pharmacol. 2022 Aug 26;13:914667. doi: 10.3389/fphar.2022.914667 (PMC9459010; doi:10.3389/fphar.2022.914667)
Supplement: Supplementary file 1 [file Table2.XLS]

## Sheet: supplementary table 2
Table S2. The differentially expressed genes between cluster 1 and cluster 2.
Gene symbol	Mean(cluster 1)	Mean(cluster 2)	logFC	P Value	FDR
CCL8	1.04201	0.203206	-2.35835	3.46e-17	2.48e-16
FCGR3A	32.3579	6.41949	-2.33359	1.84e-46	1.19e-44
AC092131.1	1.67524	0.41718	-2.00563	7.01e-34	2.16e-32
CD163	12.3077	2.19009	-2.4905	4.48e-23	5.49e-22
IGKV4-1	1.65152	0.11523	-3.84121	0.000167348	0.000324528
COL3A1	16.5518	3.19917	-2.37122	3.9e-06	9.24e-06
PLA2G2A	2.01904	0.123287	-4.03358	9.86e-05	0.000197326
C5AR1	5.60876	1.34056	-2.06484	7.43e-52	6.52e-50
IGLV2-14	1.53526	0.125403	-3.61383	8.16e-06	1.86e-05
IGKV3-20	3.07795	0.254624	-3.59553	1.09e-05	2.45e-05
MSR1	3.68869	0.77619	-2.24862	1.07e-51	9.29e-50
NNMT	5.55458	0.815981	-2.76707	4.96e-13	2.42e-12
GBP1	11.1321	2.46321	-2.17611	2.38e-38	9.89e-37
VSNL1	10.3449	49.6954	2.26419	1.04e-12	4.92e-12
HLA-DQB2	2.55289	0.589319	-2.11501	4.34e-12	1.93e-11
AC104024.2	0.183483	1.00866	2.45872	3.16e-11	1.29e-10
CIITA	1.72944	0.391217	-2.14426	4.54e-43	2.46e-41
SLC6A7	0.488757	2.77876	2.50725	1.47e-11	6.17e-11
AC022239.1	0.182968	1.13195	2.62915	1.99e-16	1.32e-15
RBFOX3	0.924533	3.74958	2.01993	8.97e-24	1.17e-22
IGLC2	4.49096	0.516615	-3.11986	1.13e-05	2.54e-05
FAM183A	2.87247	0.196736	-3.86796	8.73e-15	4.95e-14
SOWAHB	0.168763	0.886838	2.39367	3.55e-09	1.17e-08
L1CAM	4.77442	23.0424	2.27089	4.61e-36	1.68e-34
NEUROD6	0.458293	2.85302	2.63815	5.19e-12	2.29e-11
CLEC5A	0.934716	0.16043	-2.54259	5.27e-25	7.61e-24
IGHG3	3.00127	0.295046	-3.34656	0.000754419	0.00134312
INMT	1.25182	0.302344	-2.04977	2.09e-20	2e-19
PNMA6F	0.35954	1.61091	2.16365	7.44e-12	3.24e-11
IBSP	1.99333	0.135267	-3.8813	0.0218203	0.0307453
SERPINA5	1.87431	0.219608	-3.09336	6.85e-10	2.43e-09
SCIN	4.23388	0.666273	-2.66779	2.57e-64	1.78e-61
HTR5A-AS1	0.197929	0.943497	2.25303	1.46e-13	7.49e-13
GRP	0.432297	4.34654	3.32977	6.78e-07	1.75e-06
ABCC3	2.08533	0.287034	-2.86098	3.06e-14	1.65e-13
LINC02607	0.297943	1.31188	2.13852	3.32e-10	1.22e-09
AL354919.2	1.92507	0.253672	-2.92388	1.29e-24	1.8e-23
HSPA7	2.09701	0.486468	-2.10792	6.39e-18	4.87e-17
JCHAIN	1.06051	0.20151	-2.39583	2.58e-07	6.97e-07
VSIG4	45.0922	11.0097	-2.0341	2.25e-57	3.46e-55
ANKRD22	3.93163	0.924223	-2.08882	8.45e-34	2.58e-32
TBR1	0.424966	1.73042	2.0257	2.57e-12	1.17e-11
CHI3L2	20.7785	3.6907	-2.49313	1.07e-29	2.29e-28
TYMP	7.05108	1.41814	-2.31384	6.25e-41	3.06e-39
MMP19	0.893292	0.201013	-2.15184	1.35e-12	6.3e-12
FPR1	11.8488	2.25229	-2.39528	2.31e-62	8.39e-60
SLC12A5	2.52892	10.2273	2.01583	5.36e-18	4.12e-17
HLA-DQA1	6.98963	1.29427	-2.43308	3.63e-27	6.29e-26
SCGN	0.315843	1.93159	2.61251	1.83e-20	1.76e-19
GAPT	0.921804	0.182585	-2.33589	1.08e-51	9.33e-50
SMIM43	0.858211	3.45273	2.00834	4.9e-14	2.61e-13
SPP1	443.721	110.888	-2.00055	7.92e-34	2.42e-32
IGLV1-44	0.99307	0.116118	-3.0963	1.61e-05	3.55e-05
CFAP73	1.42136	0.263305	-2.43247	0.0038988	0.00621531
SRPX2	3.68966	0.89917	-2.03682	2.04e-23	2.57e-22
ALOX5AP	17.213	4.21581	-2.02961	2.62e-53	2.51e-51
SYT4	3.10412	12.828	2.04704	2.68e-29	5.57e-28
IGHG2	4.1642	0.723364	-2.52524	0.000268987	0.000507476
IGLV3-21	0.885604	0.10114	-3.1303	0.000101117	0.000202121
GABRA1	2.23043	9.49032	2.08914	2.8e-16	1.84e-15
DDN	4.81971	21.6176	2.16519	9.72e-20	8.7e-19
HLA-DRB6	11.5942	2.87504	-2.01175	1.81e-21	1.93e-20
GPR84	0.883545	0.196918	-2.1657	1.23e-48	8.86e-47
CCR5	1.19009	0.230135	-2.37052	5.88e-53	5.41e-51
SLC30A3	0.760749	3.10737	2.0302	8.22e-15	4.68e-14
TEKT1	1.7179	0.356998	-2.26666	2.29e-10	8.56e-10
CLCF1	1.78683	0.409712	-2.12472	1.57e-20	1.52e-19
MYT1L	1.01467	4.50271	2.14978	2.48e-33	7.22e-32
BCL2A1	2.76334	0.610838	-2.17755	7.86e-32	2.01e-30
RNASE3	1.14561	0.228109	-2.32832	5.2e-44	2.98e-42
HLA-DRA	344.525	74.8082	-2.20334	2.52e-40	1.17e-38
INSM2	0.278679	1.11667	2.00253	2.16e-30	4.92e-29
HTR1A	0.356357	1.6648	2.22395	7.3e-24	9.55e-23
HTR5A	0.285175	1.31888	2.2094	2.11e-20	2.02e-19
C11orf87	0.783745	3.31662	2.08126	3.32e-12	1.49e-11
RASSF9	1.18133	0.122458	-3.27005	2.77e-12	1.26e-11
AC008760.2	1.05417	0.187201	-2.49344	3.85e-39	1.67e-37
KCNS1	0.540809	2.99981	2.47168	5.67e-10	2.03e-09
LINC01007	0.0650922	1.07079	4.04004	1.19e-11	5.07e-11
NTS	3.09118	0.170165	-4.18315	0.00431893	0.00683531
SLC11A1	4.62262	0.923455	-2.3236	1e-45	6.27e-44
LINC00507	0.18191	1.3919	2.93576	2.17e-13	1.09e-12
KRT222	0.262178	1.13445	2.11338	4.85e-22	5.43e-21
TNNT1	0.76412	3.13709	2.03755	2.51e-36	9.24e-35
FCGBP	14.0742	2.81905	-2.31977	2.77e-37	1.09e-35
PRKCG	2.3475	10.4534	2.15477	4.45e-09	1.45e-08
IGHV5-51	1.46754	0.0765653	-4.26056	3.33e-05	7.06e-05
CARTPT	0.269868	3.0549	3.5008	1.74e-06	4.27e-06
HLA-DQA2	7.81144	1.30189	-2.58498	1.35e-10	5.16e-10
GABRB2	1.11816	4.9811	2.15534	3.67e-16	2.38e-15
AC104051.2	3.67114	28.0309	2.93272	0.000446627	0.000819415
IGLV1-40	1.35324	0.129124	-3.38958	0.00035963	0.000668781
F13A1	6.432	1.00645	-2.67598	8.56e-13	4.09e-12
SLC47A2	1.46948	0.348951	-2.07421	8.84e-11	3.46e-10
IGHA1	10.1322	1.10383	-3.19835	2.18e-05	4.73e-05
GPR65	1.29486	0.228729	-2.50108	3.91e-56	4.92e-54
IGLV1-47	1.738	0.243835	-2.83345	1e-06	2.53e-06
CAMK1G	1.72562	7.02182	2.02473	8.57e-16	5.37e-15
EMX1	0.279182	1.15506	2.04869	1.27e-11	5.39e-11
COL6A3	0.928563	0.198861	-2.22324	6.28e-06	1.45e-05
TMEM132D	0.408031	2.16034	2.40451	1.12e-26	1.85e-25
RNASE2	4.55783	0.712224	-2.67795	1.36e-50	1.08e-48
COL8A1	1.33411	0.255973	-2.38181	5.5e-09	1.78e-08
SERPINA1	6.89007	1.30512	-2.40034	5.34e-57	7.69e-55
KCNC2	0.823941	3.44561	2.06415	8.26e-27	1.38e-25
NRGN	52.875	224.258	2.0845	1.14e-12	5.37e-12
STYK1	0.211934	1.1006	2.3766	1.07e-20	1.06e-19
CRYM	2.25874	9.13383	2.0157	1.89e-12	8.7e-12
HTR2C	0.261389	1.68427	2.68785	2.1e-12	9.66e-12
IGLC3	1.96387	0.445198	-2.14118	3.89e-06	9.22e-06
CLEC4GP1	0.234005	0.994923	2.08805	7.02e-24	9.19e-23
HLA-DRB5	61.8275	14.9622	-2.04693	6.53e-31	1.55e-29
CTXN3	0.14773	1.20249	3.02499	5.51e-16	3.52e-15
LIF	1.68699	0.305344	-2.46594	9.35e-09	2.95e-08
CCL2	19.4118	4.00506	-2.27704	4.94e-32	1.29e-30
IGKV1-5	1.75831	0.116351	-3.91764	3.29e-06	7.86e-06
KCNV1	0.311739	1.51605	2.28191	3.09e-14	1.67e-13
SLC26A4-AS1	0.596668	2.39541	2.00527	2.25e-09	7.6e-09
LINC02552	0.203505	1.21083	2.57286	8.54e-20	7.69e-19
TLR7	3.31729	0.796781	-2.05775	2.89e-63	1.25e-60
SPOCD1	5.46963	0.729404	-2.90665	1.6e-27	2.87e-26
OLFM3	0.524944	2.21859	2.07941	2.73e-13	1.37e-12
SVOP	2.10726	9.10293	2.11096	1.99e-36	7.42e-35
IGKV3-11	1.59406	0.21453	-2.89346	1.48e-10	5.63e-10
LTF	23.6503	1.16619	-4.34199	1.93e-12	8.9e-12
CXCL10	4.91405	0.858093	-2.51771	9.75e-18	7.32e-17
IGHG1	5.9961	1.42421	-2.07386	2.46e-05	5.31e-05
CELF2-DT	0.177121	0.913781	2.36711	2.87e-12	1.3e-11
IL6	1.25935	0.242575	-2.37618	7.51e-22	8.23e-21
CD69	1.0544	0.249094	-2.08166	6.38e-38	2.6e-36
CP	5.52804	0.983946	-2.49012	2.32e-33	6.79e-32
SLN	11.6979	2.49305	-2.23026	1.24e-06	3.11e-06
COL8A2	3.54133	0.79006	-2.16426	2.41e-60	5.67e-58
PLAU	5.7031	1.23366	-2.2088	5.76e-31	1.37e-29
LINC02732	2.02438	0.467337	-2.11494	1.46e-40	6.91e-39
IGHV3-23	1.35005	0.133372	-3.33948	8.47e-05	0.000171036
CAPSL	1.11312	0.16172	-2.78304	0.0017132	0.00289351
HLA-DOA	9.09743	1.82574	-2.31698	1.83e-42	9.66e-41
TESPA1	0.653812	5.30541	3.02052	9.54e-10	3.34e-09
AP003355.2	0.308184	1.31968	2.09832	1.81e-13	9.18e-13
CCKBR	0.62785	2.67182	2.08933	3.76e-16	2.44e-15
C7orf57	1.97885	0.306666	-2.68992	1.76e-10	6.64e-10
SV2B	1.56858	6.8256	2.12149	7.02e-11	2.77e-10
NAPSB	12.7751	2.52487	-2.33905	1.37e-33	4.08e-32
CAMK2A	10.8952	55.0792	2.33781	7.19e-13	3.46e-12
TLR2	6.20632	1.43692	-2.11076	1.38e-57	2.14e-55
AC021613.1	0.236363	0.960998	2.02353	9.98e-10	3.49e-09
HIPK4	0.331938	1.37519	2.05065	1.3e-11	5.5e-11
LINCR-0003	0.342578	1.51844	2.14809	1.54e-10	5.85e-10
IGHA2	1.04584	0.187483	-2.47983	0.00163026	0.00276218
TRIM67	1.61558	11.5634	2.83945	9.15e-30	1.97e-28
SAA1	4.4313	0.157664	-4.8128	5.76e-05	0.000119021
CHI3L1	178.687	15.5939	-3.51838	2.12e-05	4.6e-05
NEFM	4.19967	21.3251	2.3442	1.35e-14	7.52e-14
CFAP45	1.05378	0.183546	-2.52136	6.49e-05	0.00013293
LEFTY2	3.25294	0.786468	-2.04828	1.26e-31	3.18e-30
SLC17A8	0.601969	3.77352	2.64815	2.27e-21	2.4e-20
IGHG4	1.71526	0.271061	-2.66174	0.00840949	0.0126864
HLA-DRB1	169.323	40.4464	-2.0657	1.97e-36	7.37e-35
WDR38	2.07955	0.263274	-2.98163	1.67e-20	1.61e-19
AC022559.1	0.227274	1.05196	2.21057	0.00135693	0.00232843
GBP2	11.801	2.79943	-2.0757	3.44e-43	1.91e-41
CACNG3	1.49544	7.01184	2.22922	1.15e-16	7.84e-16
BATF	0.978677	0.244003	-2.00394	4.28e-39	1.85e-37
COL1A1	12.2117	2.23188	-2.45193	4.28e-10	1.56e-09
PACSIN1	6.977	30.1714	2.1125	3.96e-13	1.95e-12
CPAMD8	0.311586	1.61625	2.37495	6.26e-14	3.31e-13
C3	101.553	22.0182	-2.20547	1.02e-63	5.61e-61
HAMP	2.83854	0.47799	-2.57009	1.23e-29	2.62e-28
IGLV2-23	1.79013	0.105902	-4.07926	0.000112869	0.000224265
KLK7	0.242431	1.25129	2.36777	4.44e-11	1.79e-10
CSTA	0.978459	0.236664	-2.04767	1.47e-28	2.87e-27
ANXA1	29.1085	5.63179	-2.36978	1.02e-21	1.1e-20
GRIN1	6.12186	25.0283	2.03152	2.89e-26	4.61e-25
MPPED1	1.00896	4.37111	2.11514	8.48e-13	4.05e-12
MTATP8P1	1.78803	7.49762	2.06806	4.43e-08	1.3e-07
MARCHF4	1.36874	5.70675	2.05983	1.05e-33	3.16e-32
TCTEX1D1	2.66264	0.380044	-2.80862	0.000320189	0.000598638
NGB	0.52569	2.84046	2.43384	2.63e-16	1.73e-15
AL355922.1	0.871096	0.161649	-2.42997	7.11e-35	2.38e-33
CYBB	19.8296	4.84792	-2.03222	6.81e-66	7.78e-63
SERPINE1	17.2211	4.21581	-2.03029	2.5e-11	1.03e-10
CXCL9	1.07229	0.234139	-2.19527	1.65e-08	5.06e-08
Abbreviations: FC: fold change; FDR: false discovery rate.
