# Supplementary material for: Integrated analysis of inflammatory response subtype-related signature to predict clinical outcomes, immune status and drug targets in lower-grade glioma
Source: Front Pharmacol. 2022 Aug 26;13:914667. doi: 10.3389/fphar.2022.914667 (PMC9459010; doi:10.3389/fphar.2022.914667)
Supplement: Supplementary file 2 [file Table3.XLS]

## Sheet: supplementary table 3
Table S3. The differentially expressed genes between the low-risk and the high-risk groups.
Gene symbol	Mean(the low-risk group)	Mean(the high-risk group)	logFC	P Value	FDR
RARRES2	2.58065	4.23002	1.64937	1.51e-21	3.43e-20
NNMT	1.69419	3.41486	1.72067	6.09e-31	6.48e-29
EMP3	2.61459	4.83999	2.2254	6.07e-48	4.2e-44
PDPN	1.64776	3.71223	2.06446	2.83e-37	1.09e-34
MGP	3.07618	4.68	1.60382	7.43e-25	2.91e-23
TIMP1	3.81132	6.59138	2.78006	4.73e-47	2.18e-43
CHI3L2	2.56194	5.24598	2.68404	2.95e-41	2.72e-38
SOCS3	1.75358	3.54121	1.78764	4.97e-29	3.86e-27
HLA-DQA1	1.0898	3.01924	1.92944	2.16e-34	4.6e-32
DLL3	6.58623	4.94847	-1.63776	1.26e-18	1.83e-17
SPP1	6.64503	8.3261	1.68107	7.44e-20	1.31e-18
MAOB	3.45369	5.21626	1.76257	2.26e-24	7.93e-23
SERPING1	3.47942	5.26834	1.78892	3.75e-45	1.04e-41
HLA-DQB1	1.52947	3.52148	1.99201	2.41e-28	1.68e-26
COL4A2	2.98027	4.75607	1.77581	6.13e-28	3.87e-26
HLA-DRA	5.30382	7.29125	1.98742	4.44e-37	1.57e-34
FABP5	2.70225	4.34951	1.64726	4.86e-29	3.79e-27
SMOC1	7.05379	5.18356	-1.87023	1.59e-27	9.45e-26
FCGBP	1.77179	3.44435	1.67256	1.43e-28	1.03e-26
VIM	6.88208	8.70032	1.81825	4.83e-31	5.43e-29
HLA-DRB5	2.00611	4.41691	2.4108	1.52e-32	2.45e-30
RASL10A	5.17464	3.56296	-1.61168	5.68e-27	3.09e-25
PLEKHA4	3.13604	4.89944	1.76341	1.55e-34	3.39e-32
SPOCD1	1.41427	3.32859	1.91431	1.36e-33	2.47e-31
LTF	0.969444	2.79107	1.82163	6.64e-26	3.16e-24
ANXA2	3.53491	5.18887	1.65396	1.62e-33	2.9e-31
CD74	7.49597	9.22409	1.72812	2.12e-36	6.39e-34
TNFRSF12A	2.41576	4.41054	1.99478	8.03e-38	3.7e-35
METTL7B	1.82414	3.90847	2.08433	2.74e-41	2.71e-38
NSG2	5.67065	4.07897	-1.59168	1.69e-17	2.07e-16
SHD	6.01475	4.15094	-1.86381	4.73e-26	2.3e-24
MSN	3.76139	5.39634	1.63495	3.76e-46	1.3e-42
COL4A1	2.31588	4.12575	1.80988	1.76e-23	5.33e-22
C1R	3.86776	5.62991	1.76215	1.08e-37	4.8e-35
HLA-DPB1	3.57754	5.43523	1.85768	8.06e-36	2.23e-33
NAPSB	2.20157	3.92624	1.72467	1.02e-31	1.31e-29
IGFBP2	3.44653	5.60384	2.15731	2.55e-31	2.99e-29
CHI3L1	2.69904	6.87129	4.17225	1.94e-67	2.69e-63
HLA-DRB1	3.87758	6.06596	2.18838	1.12e-36	3.52e-34
S100A11	4.87887	6.6141	1.73523	3.91e-35	9.66e-33
HLA-DPA1	4.14524	5.92299	1.77775	6.55e-34	1.29e-31
ANXA1	2.71897	5.00596	2.28699	3.93e-43	7.76e-40
S100A4	2.17429	4.01164	1.83735	8.73e-45	2.01e-41
Abbreviations: FC: fold change; FDR: false discovery rate.
